# Supplementary material for: Assessing Dietary Patterns, Lifestyle Practices, and Forest Foods with Bioactive Potential to Address Micronutrient Deficiencies and Noncommunicable Diseases in Northeast India
Source: Nutrients. 2025 Oct 21;17(20):3311. doi: 10.3390/nu17203311 (PMC12567503; doi:10.3390/nu17203311)
Supplement: Supplementary file 1 [file nutrients-17-03311-s001.zip]

Archive with 1 entries (1 files):
- nutrients-3890952-supplementary.pdf
